# Supplementary material for: TTSBBC: triplex target site biomarkers and barcodes in cancer
Source: Nucleic Acids Res. 2024 Apr 25;52(W1):W547–55. doi: 10.1093/nar/gkae312 (PMC11223863; doi:10.1093/nar/gkae312)
Supplement: gkae312_Supplemental_Files [file gkae312_supplemental_files.zip]

Archive with 2 entries (2 files):
- Supplemental Data.zip
- Supplemental Figures.pdf
